# Supplementary material for: Sequence Variation and In Silico Protein Characterization of γ-TMT Gene in Mutant Rodent Tuber (Typhonium flagelliforme Lodd.)
Source: Int J Mol Sci. 2025 Jul 24;26(15):7148. doi: 10.3390/ijms26157148 (PMC12346533; doi:10.3390/ijms26157148)
Supplement: Supplementary file 1 [file ijms-26-07148-s001.zip]

Archive with 1 entries (1 files):
- ijms-3683660-supplementary.pdf
